# Supplementary material for: Genetic screens of imaging-derived kidney volumes identify genes linked to kidney function
Source: Kidney Int. Author manuscript; Available in PMC 2026 Jul 5. (PMC13333066; doi:10.1016/j.kint.2025.08.038)
Supplement: 6 [file NIHMS2184648-supplement-6.xlsx]

## Sheet: Table content
Table content

## Sheet: ST1_Phenotype
Supplementary Table 1: Phenotypes and covariates description (N = 38,316)

## Sheet: ST2_SNP-based_heritability
Supplementary Table 2: Genomic variance in kidney volumes explained by SNPs (TKV, cortex, medulla and sinus)

## Sheet: ST3_Liu2021_indexSNP
Supplementary Table 3: Index variants identified in Liu et al. 2021 with association results from our kidney volume GWAS (model 1 and model 3 for TKV, cortex, medulla, and sinus).

## Sheet: ST4_Colocalization_volumes
Supplementary Table 4: Colocalization results with PP.H4 > 0.8 between kidney volumes (TKV, cortex, medulla and sinus).

## Sheet: ST5_Annotation
Supplementary Table 5: GWAS annotation for each kidney volume (TKV, cortex, medulla and sinus).

## Sheet: ST6_eGFRcrea
Supplementary Table 6: Index variants from kidney volume GWAS (TKV, cortex, medulla, and sinus) results for INT eGFRcrea

## Sheet: ST7_Sensitivity_analysis
Supplementary Table 7: Index variants results for model 2 and model 3 (TKV, cortex, medulla and sinus)

## Sheet: ST8_GTEx_KPMP_enrichment
Supplementary Table 8: GTEx and KPMP enrichment analysis for each kidney volume (TKV, cortex, medulla and sinus).

## Sheet: ST9_GO_KEGG_enrichment
Supplementary Table 9: GO and KEGG enrichment analysis for each kidney volume (TKV, cortex, medulla and sinus).

[truncated: 7 more sheets: ST10_findings_IMPC_CAKUT_Cystic, ST11_Colocalization_QTL, ST12_Colocalization_CKDGen, ST13_Colocalization_clinical, ST14_pLoF_bin, ST15_pLoF_quant, ST16_variant-level_PheWAS]
